# Supplementary material for: Pteropine Orthoreovirus in an Angolan Soft-Furred Fruit Bat (Lissonycteris angolensis) in Uganda Dramatically Expands the Global Distribution of an Emerging Bat-Borne Respiratory Virus
Source: Viruses. 2020 Jul 9;12(7):740. doi: 10.3390/v12070740 (PMC7412351; doi:10.3390/v12070740)
Supplement: Supplementary file 1 [file viruses-12-00740-s001.zip]

Archive with 9 entries (6 files):
- Supplementals Revision/
- Supplementals Revision/Supplemental Figure 1 REVISED.pdf
- __MACOSX/
- __MACOSX/Supplementals Revision/
- __MACOSX/Supplementals Revision/._Supplemental Figure 1 REVISED.pdf
- Supplementals Revision/Supplemental Table 1.xlsx
- __MACOSX/Supplementals Revision/._Supplemental Table 1.xlsx
- Supplementals Revision/~$Supplemental Table 1.xlsx
- __MACOSX/Supplementals Revision/._~$Supplemental Table 1.xlsx
