# Supplementary material for: Pteropine Orthoreovirus in an Angolan Soft-Furred Fruit Bat (Lissonycteris angolensis) in Uganda Dramatically Expands the Global Distribution of an Emerging Bat-Borne Respiratory Virus
Source: Viruses. 2020 Jul 9;12(7):740. doi: 10.3390/v12070740 (PMC7412351; doi:10.3390/v12070740)
Supplement: Supplementary file 1 [file viruses-12-00740-s001.zip › Supplementals Revision/Supplemental Table 1.xlsx]

## Sheet: Sheet2
Supplemental Table 1: Accession numbers and locations of PRVs used in this study
Isolate	Lat.	Long.	S1	S2	S3	S4	M1	M2	M3	L1	L2	L3
PRV1NB	-32.715	152.151	AF218360	AF059718	AF059726	AF059722	JF342675	JF342676	JF342677	JF342672	JF342673	JF342674
PRV2P	4.21	101.976	AY357730	AY357731	AY357732	AY357733	JF342669	JF342670	JF342671	JF342666	JF342667	JF342668
PRV3M	2.19	102.25	NC-020448	NC_020444	NC_020445	NC_020446	NC_020441	NC_020442	NC_020443	NC_020439	NC_020447	NC_020440
PRV4K	4.309	101.154	EU448334	EU448335	EU448336	EU448337	JF342657	JF342658	JF342659	JF342654	JF342655	JF342656
PRV5HK	-8.41	115.189	EU165526	EU1750365	EU170366	EU170367	n/a	n/a	n/a	n/a	n/a	n/a
PRV6XR	23.129	111.544	GU188274	n/a	GU188275	n/a	n/a	n/a	n/a	n/a	n/a	n/a
PRV7S	3.75	101.967	JF811580	JF811581	JF811582	JF811583	n/a	n/a	n/a	n/a	n/a	n/a
PRV8B	-8.41	115.189	JF803294	JF803296	JF803298	JF803300	n/a	n/a	n/a	n/a	n/a	n/a
PRV9HK	-8.41	115.189	JF803295	JF803297	JF803299	JF803301	n/a	n/a	n/a	n/a	n/a	n/a
PRV10M	-8.41	115.189	AB908284	AB908285	AB908286	AB908287	AB908281	AB908282	AB908283	AB908278	AB908279	AB908280
PRV11C	23.147	99.246	NC_025806	NC_025809	NC_025807	NC_025810	NC_025804	NC_025808	NC_025805	NC_025801	NC_025802	NC_025803
PRV12I	n/a	n/a	KM279386	KM279387	KM279388	KM279389	KM279383	KM279384	KM279385	KM279380	KM279381	KM279382
PRV13P	7.103	125.719	LC110198	LC110199	LC110200	LC110201	LC110202	LC110203	LC110204	LC110205	LC110206	LC110207
PRV14P	6.929	125.702	LC110248	LC110249	LC110250	LC110251	LC110252	LC110253	LC110254	LC110255	LC110256	LC110257
PRV15G	-7.24	107.919	LC389084	LC389085	LC389086	LC389087	LC389088	LC389089	LC389090	LC389091	LC389092	LC389093
PRV16K	0.823	30.161	MT505318	MT505319	MT505320	MT505321	MT505315	MT505316	MT505317	MT505322	MT505323	MT505324
